# Supplementary material for: Nano- and Micro-Porous Chitosan Membranes for Human Epidermal Stratification and Differentiation
Source: Membranes (Basel). 2021 May 27;11(6):394. doi: 10.3390/membranes11060394 (PMC8227018; doi:10.3390/membranes11060394)
Supplement: Supplementary file 1 [file membranes-11-00394-s001.zip]

Archive with 1 entries (1 files):
- membranes-1214435-supplementary.pdf
